# Supplementary material for: Antioxidant Activity of Chlorogenic Acid Evaluated via EPR Spectroscopy and Its Visual Tracking in Mouse Kidney
Source: Nutrients. 2026 Apr 9;18(8):1181. doi: 10.3390/nu18081181 (PMC13118533; doi:10.3390/nu18081181)
Supplement: Supplementary file 1 [file nutrients-18-01181-s001.zip]

Archive with 1 entries (1 files):
- nutrients-4200899-supplementary.pdf
